# Supplementary material for: 6-Hydroxy­methyl-4-meth­oxy-2H-pyran-2-one (Opuntiol)
Source: Acta Crystallogr Sect E Struct Rep Online. 2009 Dec 19;66(Pt 1):o199. doi: 10.1107/S1600536809053860 (PMC2980196; doi:10.1107/S1600536809053860)
Supplement: Supplementary file 1 [file e-66-0o199-sup1.cif]

##############################################################################
###                                                                        ###
###        Electronic paper (Acta Crystallographica Section E)             ###
###                                                                        ###
##############################################################################
#                                                                            #
# This CIF contains the data in a paper accepted for publication in Acta     #
# Crystallographica Section E. It conforms to the requirements of Notes      #
# for Authors for Section E, and has been peer reviewed under the auspices   #
# of the IUCr Commission on Journals.                                        #
#                                                                            #
# Full details of the Crystallographic Information File format               #
# are given in the paper "The Crystallographic Information File (CIF):       #
# a New Standard Archive File for Crystallography" by S. R. Hall, F. H.      #
# Allen and I. D. Brown [Acta Cryst. (1991), A47, 655-685].                  #
#                                                                            #
# The current version of the core CIF dictionary is obtainable from          #
# ftp://ftp.iucr.org/pub/cif_core.dic. The current version number is 2.4.    #
#                                                                            #
# Software is freely available for graphical display of the structure(s) in  #
# this CIF.  For information consult the CIF home page http://www.iucr.org/  #
# cif/home.html                                                              #
#                                                                            #
# This file may be used for bona fide research purposes within the           #
# scientific community so long as proper attribution is given to the journal # 
# article from which it was obtained.                                        #
#                                                                            #
##############################################################################
                                             
data_global
_audit_creation_method     'PLATON <TABLE ACC> option'
_journal_date_recd_electronic     2009-12-09
_journal_date_accepted     2009-12-14
_journal_name_full     'Acta Crystallographica, Section E'
_journal_year     2010
_journal_volume     66
_journal_issue      1
_journal_page_first     o199
_journal_page_last     o199
_journal_paper_category     QO
_journal_coeditor_code     RK2184
_publ_contact_author_name
;
Mehmet Akkurt
;
_publ_contact_author_address
; Department of Physics
  Faculty of Arts and Sciences
  Erciyes University
  38039 Kayseri
  Turkey
;
_publ_contact_author_email     'akkurt@erciyes.edu.tr'
_publ_contact_author_fax     '+90-352-4374933'
_publ_contact_author_phone     '+90-352-4374901 extra 33106'
_publ_section_title
;
6-Hydroxymethyl-4-methoxy-2<i>H</i>-pyran-2-one (Opuntiol)
;
loop_
    _publ_author_name
    _publ_author_footnote
    _publ_author_address
    'Muhammad Athar Abbasi'
                 'Additional corresponding author, e-mail: atrabbasi@yahoo.com.'
;
Department of Chemistry,
Center for Natural Product Drug Development,
Government College University,
Lahore 54000,
Pakistan
;
    'Tayyaba Shahzadi' .
;
Department of Chemistry,
Center for Natural Product Drug Development,
Government College University,
Lahore 54000,
Pakistan
;
    'Mehmet Akkurt' .
;
  Department of Physics,
  Faculty of Arts and Sciences,
  Erciyes University,
  38039 Kayseri,
  Turkey
;
    'Aziz-ur-Rehman' .
;
Department of Chemistry,
Center for Natural Product Drug Development,
Government College University,
Lahore 54000,
Pakistan
;
    'Tauheeda Riaz' .
;
Department of Chemistry,
Center for Natural Product Drug Development,
Government College University,
Lahore 54000,
Pakistan
;
data_I
_chemical_name_systematic
;
6-Hydroxymethyl-4-methoxy-2<i>H</i>-pyran-2-one
;
_chemical_name_common     ?
_chemical_formula_moiety     'C7 H8 O4'
_chemical_formula_sum     'C7 H8 O4'
_chemical_formula_structural     ?
_chemical_formula_iupac     'C7 H8 O4'
_chemical_formula_weight     156.13
_chemical_melting_point     ?
_symmetry_cell_setting     'monoclinic'
_symmetry_space_group_name_H-M     'P 21/c'
_symmetry_space_group_name_Hall     '-P 2ybc'
loop_
    _symmetry_equiv_pos_site_id
    _symmetry_equiv_pos_as_xyz
    1 x,y,z
    2 -x,1/2+y,1/2-z
    3 -x,-y,-z
    4 x,1/2-y,1/2+z
_cell_length_a     4.0499(5)
_cell_length_b     18.101(2)
_cell_length_c     9.4743(13)
_cell_angle_alpha     90
_cell_angle_beta     96.720(7)
_cell_angle_gamma     90
_cell_volume     689.76(15)
_cell_formula_units_Z     4
_cell_measurement_reflns_used     1306
_cell_measurement_theta_min     2.25
_cell_measurement_theta_max     23.38
_cell_measurement_temperature     296(2)
_cell_special_details
;
;
_exptl_crystal_description     needle
_exptl_crystal_colour     colourless
_exptl_crystal_size_max     0.34
_exptl_crystal_size_mid     0.25
_exptl_crystal_size_min     0.19
_exptl_crystal_size_rad     ?
_exptl_crystal_density_diffrn     1.503
_exptl_crystal_density_meas     ?
_exptl_crystal_density_method     'Not measured'
_exptl_crystal_F_000     328
_exptl_absorpt_coefficient_mu     0.125
_exptl_absorpt_correction_type     'none'
_exptl_absorpt_process_details     ?
_exptl_absorpt_correction_T_min     ?
_exptl_absorpt_correction_T_max     ?
_exptl_special_details
;
;
_diffrn_ambient_temperature     296(2)
_diffrn_radiation_type     'MoK\a'
_diffrn_radiation_wavelength     0.71073
_diffrn_radiation_source     'sealed tube'
_diffrn_radiation_monochromator     'graphite'
_diffrn_measurement_device_type     'Bruker Kappa APEXII CCD area-detector'
_diffrn_measurement_method     '\f- and \w-scans'
_diffrn_detector_area_resol_mean     ?
_diffrn_reflns_number     6516
_diffrn_reflns_av_R_equivalents     0.0460
_diffrn_reflns_av_sigmaI/netI     0.0347
_diffrn_reflns_theta_min     2.44
_diffrn_reflns_theta_max     25.47
_diffrn_reflns_theta_full     25.47
_diffrn_measured_fraction_theta_max     0.999
_diffrn_measured_fraction_theta_full     0.999
_diffrn_reflns_limit_h_min     -4
_diffrn_reflns_limit_h_max     4
_diffrn_reflns_limit_k_min     -21
_diffrn_reflns_limit_k_max     21
_diffrn_reflns_limit_l_min     -11
_diffrn_reflns_limit_l_max     11
_diffrn_reflns_reduction_process
;
;
_diffrn_standards_number     ?
_diffrn_standards_interval_count     ?
_diffrn_standards_decay_%     ?
_refine_special_details
;
 Refinement of <i>F</i>^2^ against ALL reflections. The weighted
 <i>R</i>-factor <i>wR</i> and goodness of fit <i>S</i> are based on
 <i>F</i>^2^, conventional <i>R</i>-factors <i>R</i> are based on <i>F</i>,
 with <i>F</i> set to zero for negative <i>F</i>^2^. The threshold expression
 of <i>F</i>^2^ > \s(<i>F</i>^2^) is used only for calculating
 <i>R</i>-factors(gt) <i>etc</i>. and is not relevant to the choice of
 reflections for refinement. <i>R</i>-factors based on <i>F</i>^2^ are
 statistically about twice as large as those based on <i>F</i>, and
 <i>R</i>-factors based on ALL data will be even larger.
;
_reflns_number_total     1268
_reflns_number_gt     882
_reflns_threshold_expression     I>2\s(I)
_refine_ls_structure_factor_coef     Fsqd
_refine_ls_matrix_type     'full'
_refine_ls_R_factor_all     0.0621
_refine_ls_R_factor_gt     0.0371
_refine_ls_wR_factor_gt     0.0822
_refine_ls_wR_factor_ref     0.0935
_refine_ls_goodness_of_fit_ref     1.015
_refine_ls_restrained_S_all     1.015
_refine_ls_number_reflns     1268
_refine_ls_number_parameters     105
_refine_ls_number_restraints     1
_refine_ls_number_constraints     ?
_refine_ls_hydrogen_treatment     'mixed'
_refine_ls_weighting_scheme     'calc'
_refine_ls_weighting_details
         'calc w=1/[\s^2^(Fo^2^)+(0.0406P)^2^+0.1053P] where P=(Fo^2^+2Fc^2^)/3'
_atom_sites_solution_hydrogens     'geom'
_atom_sites_solution_primary     'direct'
_atom_sites_solution_secondary     'difmap'
_refine_ls_shift/su_max     0.000
_refine_ls_shift/su_mean     0.000
_refine_diff_density_max     0.163
_refine_diff_density_min     -0.157
_refine_ls_extinction_method     '<i>SHELXL97</i> (Sheldrick, 2008)'
_refine_ls_extinction_coef     0.0080(19)
_refine_ls_extinction_expression
                                  'FC^*^=KFC[1+0.001XFC^2^\L^3^/SIN(2\Q)]^-1/4^'
loop_
    _atom_type_symbol
    _atom_type_description
    _atom_type_scat_dispersion_real
    _atom_type_scat_dispersion_imag
    _atom_type_scat_source
    O O 0.0106 0.0060 'International Tables Vol C Tables 4.2.6.8 and 6.1.1.4'
    H H 0.0000 0.0000 'International Tables Vol C Tables 4.2.6.8 and 6.1.1.4'
    C C 0.0033 0.0016 'International Tables Vol C Tables 4.2.6.8 and 6.1.1.4'
_computing_data_collection     '<i>APEX2</i> (Bruker, 2007)'
_computing_cell_refinement     '<i>SAINT</i> (Bruker, 2007)'
_computing_data_reduction     '<i>SAINT</i> (Bruker, 2007)'
_computing_structure_solution     '<i>SIR97</i> (Altomare <i>et al.</i>,  1999)'
_computing_structure_refinement     '<i>SHELXL97</i> (Sheldrick, 2008)'
_computing_molecular_graphics     '<i>ORTEP-3</i> (Farrugia, 1997)'
_computing_publication_material
                  '<i>WinGX</i> (Farrugia, 1999) and <i>PLATON</i> (Spek, 2009)'
loop_
    _atom_site_type_symbol
    _atom_site_label
    _atom_site_fract_x
    _atom_site_fract_y
    _atom_site_fract_z
    _atom_site_U_iso_or_equiv
    _atom_site_thermal_displace_type
    _atom_site_calc_flag
    _atom_site_refinement_flags
    _atom_site_occupancy
    O O1 0.6125(3) 0.16542(6) 0.30332(12) 0.0376(4) Uani . . 1.000
    O O2 0.9490(3) 0.11978(7) 0.48000(14) 0.0495(5) Uani . . 1.000
    O O3 0.3187(3) -0.03651(6) 0.14748(13) 0.0392(4) Uani . . 1.000
    O O4 0.0594(4) 0.22405(7) 0.00555(16) 0.0558(5) Uani . . 1.000
    C C1 0.7497(4) 0.10447(9) 0.3778(2) 0.0362(6) Uani . . 1.000
    C C2 0.6491(4) 0.03392(9) 0.32627(18) 0.0336(6) Uani . . 1.000
    C C3 0.4283(4) 0.02721(9) 0.20778(18) 0.0303(5) Uani . . 1.000
    C C4 0.2914(4) 0.09149(9) 0.13544(18) 0.0334(6) Uani . . 1.000
    C C5 0.3878(4) 0.15778(9) 0.18521(18) 0.0325(6) Uani . . 1.000
    C C6 0.2807(5) 0.23160(9) 0.1300(2) 0.0413(6) Uani . . 1.000
    C C7 0.4484(5) -0.10405(10) 0.2121(2) 0.0437(7) Uani . . 1.000
    H H1 -0.003(6) 0.2662(7) -0.022(2) 0.0840 Uiso . . 1.000
    H H2 0.73440 -0.00810 0.37370 0.0400 Uiso calc R 1.000
    H H4 0.13750 0.08710 0.05500 0.0400 Uiso calc R 1.000
    H H6A 0.17300 0.25800 0.20100 0.0500 Uiso calc R 1.000
    H H6B 0.47320 0.25990 0.11000 0.0500 Uiso calc R 1.000
    H H7A 0.68640 -0.10410 0.21640 0.0660 Uiso calc R 1.000
    H H7B 0.35940 -0.14530 0.15650 0.0660 Uiso calc R 1.000
    H H7C 0.38600 -0.10780 0.30650 0.0660 Uiso calc R 1.000
loop_
    _atom_site_aniso_label
    _atom_site_aniso_U_11
    _atom_site_aniso_U_22
    _atom_site_aniso_U_33
    _atom_site_aniso_U_12
    _atom_site_aniso_U_13
    _atom_site_aniso_U_23
    O1 0.0434(7) 0.0266(7) 0.0405(8) -0.0032(5) -0.0045(6) -0.0040(6)
    O2 0.0590(9) 0.0408(8) 0.0437(8) -0.0065(7) -0.0149(7) -0.0057(7)
    O3 0.0503(8) 0.0224(7) 0.0420(8) -0.0014(6) -0.0073(6) -0.0020(6)
    O4 0.0688(10) 0.0331(8) 0.0596(10) 0.0072(7) -0.0169(8) 0.0056(7)
    C1 0.0385(10) 0.0342(11) 0.0347(11) -0.0020(8) -0.0002(8) 0.0000(9)
    C2 0.0385(10) 0.0256(10) 0.0355(11) -0.0003(8) -0.0008(8) 0.0019(8)
    C3 0.0333(9) 0.0238(9) 0.0335(10) -0.0023(7) 0.0026(8) -0.0030(8)
    C4 0.0371(10) 0.0312(10) 0.0305(10) 0.0010(8) -0.0021(8) 0.0002(8)
    C5 0.0349(10) 0.0274(10) 0.0347(10) -0.0006(8) 0.0022(8) 0.0007(8)
    C6 0.0459(11) 0.0267(10) 0.0500(12) 0.0014(8) 0.0000(9) 0.0015(9)
    C7 0.0548(12) 0.0240(10) 0.0501(13) 0.0006(8) -0.0028(10) 0.0008(9)
_geom_special_details
;
 All s.u.'s (except the s.u. in the dihedral angle between two l.s. planes)
 are estimated using the full covariance matrix. The cell s.u.'s are taken
 into account individually in the estimation of s.u.'s in distances, angles
 and torsion angles; correlations between s.u.'s in cell parameters are only
 used when they are defined by crystal symmetry. An approximate (isotropic)
 treatment of cell s.u.'s is used for estimating s.u.'s involving l.s.
 planes.
;
loop_
    _geom_bond_atom_site_label_1
    _geom_bond_atom_site_label_2
    _geom_bond_site_symmetry_1
    _geom_bond_site_symmetry_2
    _geom_bond_distance
    _geom_bond_publ_flag
    O1 C1 . . 1.390(2) no
    O1 C5 . . 1.364(2) no
    O2 C1 . . 1.218(2) no
    O3 C3 . . 1.340(2) no
    O3 C7 . . 1.439(2) no
    O4 C6 . . 1.402(2) no
    O4 H1 . . 0.836(14) no
    C1 C2 . . 1.410(2) no
    C2 C3 . . 1.356(2) no
    C3 C4 . . 1.429(2) no
    C4 C5 . . 1.331(2) no
    C5 C6 . . 1.481(2) no
    C2 H2 . . 0.9300 no
    C4 H4 . . 0.9300 no
    C6 H6A . . 0.9700 no
    C6 H6B . . 0.9700 no
    C7 H7A . . 0.9600 no
    C7 H7B . . 0.9600 no
    C7 H7C . . 0.9600 no
loop_
    _geom_contact_atom_site_label_1
    _geom_contact_atom_site_label_2
    _geom_contact_distance
    _geom_contact_site_symmetry_1
    _geom_contact_site_symmetry_2
    _geom_contact_publ_flag
    O1 O4 3.1840(19) . 4_655 no
    O2 O4 2.8678(18) . 4_655 no
    O2 C6 3.258(2) . 4_655 no
    O3 C4 3.415(2) . 3_655 no
    O4 O2 2.8678(18) . 4_454 no
    O4 O1 3.1840(19) . 4_454 no
    O1 H1 2.47(2) . 4_655 no
    O2 H2 2.6900 . 3_756 no
    O2 H7C 2.5700 . 3_656 no
    O2 H1 2.073(13) . 4_655 no
    O3 H4 2.6700 . 3_555 no
    O4 H7B 2.5800 . 3_555 no
    O4 H4 2.5400 . . no
    O4 H6B 2.7500 . 1_455 no
    C1 C4 3.365(2) . 1_655 no
    C1 C5 3.470(2) . 1_655 no
    C2 C3 3.473(2) . 1_655 no
    C2 C4 3.496(2) . 1_655 no
    C3 C2 3.473(2) . 1_455 no
    C4 C2 3.496(2) . 1_455 no
    C4 C1 3.365(2) . 1_455 no
    C4 C7 3.580(3) . 3_655 no
    C4 O3 3.415(2) . 3_655 no
    C5 C1 3.470(2) . 1_455 no
    C6 C7 3.451(3) . 2_655 no
    C6 O2 3.258(2) . 4_454 no
    C7 C6 3.451(3) . 2_645 no
    C7 C4 3.580(3) . 3_655 no
    C1 H1 2.676(15) . 4_655 no
    C2 H7C 2.7800 . . no
    C2 H7A 2.7200 . . no
    C7 H2 2.5100 . . no
    C7 H7A 3.0900 . 1_455 no
    C7 H6A 2.9900 . 2_645 no
    C7 H6B 2.9800 . 2_645 no
    H1 H6B 2.5900 . 1_455 no
    H1 O1 2.47(2) . 4_454 no
    H1 O2 2.073(13) . 4_454 no
    H1 C1 2.676(15) . 4_454 no
    H2 C7 2.5100 . . no
    H2 H7A 2.2800 . . no
    H2 H7C 2.3300 . . no
    H2 O2 2.6900 . 3_756 no
    H4 O4 2.5400 . . no
    H4 O3 2.6700 . 3_555 no
    H6A C7 2.9900 . 2_655 no
    H6B O4 2.7500 . 1_655 no
    H6B H1 2.5900 . 1_655 no
    H6B C7 2.9800 . 2_655 no
    H6B H7C 2.5700 . 2_655 no
    H7A C2 2.7200 . . no
    H7A C7 3.0900 . 1_655 no
    H7A H2 2.2800 . . no
    H7B O4 2.5800 . 3_555 no
    H7C C2 2.7800 . . no
    H7C H2 2.3300 . . no
    H7C H6B 2.5700 . 2_645 no
    H7C O2 2.5700 . 3_656 no
loop_
    _geom_angle_atom_site_label_1
    _geom_angle_atom_site_label_2
    _geom_angle_atom_site_label_3
    _geom_angle_site_symmetry_1
    _geom_angle_site_symmetry_2
    _geom_angle_site_symmetry_3
    _geom_angle
    _geom_angle_publ_flag
    C1 O1 C5 . . . 121.64(13) no
    C3 O3 C7 . . . 117.64(14) no
    C6 O4 H1 . . . 108.3(14) no
    O1 C1 O2 . . . 114.29(14) no
    O1 C1 C2 . . . 117.44(15) no
    O2 C1 C2 . . . 128.25(16) no
    C1 C2 C3 . . . 120.23(15) no
    O3 C3 C2 . . . 125.70(15) no
    C2 C3 C4 . . . 120.35(15) no
    O3 C3 C4 . . . 113.95(14) no
    C3 C4 C5 . . . 118.87(15) no
    O1 C5 C4 . . . 121.46(15) no
    C4 C5 C6 . . . 128.79(16) no
    O1 C5 C6 . . . 109.75(14) no
    O4 C6 C5 . . . 109.94(14) no
    C1 C2 H2 . . . 120.00 no
    C3 C2 H2 . . . 120.00 no
    C3 C4 H4 . . . 121.00 no
    C5 C4 H4 . . . 121.00 no
    O4 C6 H6A . . . 110.00 no
    O4 C6 H6B . . . 110.00 no
    C5 C6 H6A . . . 110.00 no
    C5 C6 H6B . . . 110.00 no
    H6A C6 H6B . . . 108.00 no
    O3 C7 H7A . . . 109.00 no
    O3 C7 H7B . . . 109.00 no
    O3 C7 H7C . . . 109.00 no
    H7A C7 H7B . . . 109.00 no
    H7A C7 H7C . . . 109.00 no
    H7B C7 H7C . . . 109.00 no
loop_
    _geom_torsion_atom_site_label_1
    _geom_torsion_atom_site_label_2
    _geom_torsion_atom_site_label_3
    _geom_torsion_atom_site_label_4
    _geom_torsion_site_symmetry_1
    _geom_torsion_site_symmetry_2
    _geom_torsion_site_symmetry_3
    _geom_torsion_site_symmetry_4
    _geom_torsion
    _geom_torsion_publ_flag
    C5 O1 C1 O2 . . . . 179.27(15) no
    C5 O1 C1 C2 . . . . 0.3(2) no
    C1 O1 C5 C4 . . . . -0.4(2) no
    C1 O1 C5 C6 . . . . 179.00(15) no
    C7 O3 C3 C2 . . . . -0.9(2) no
    C7 O3 C3 C4 . . . . 178.94(15) no
    O1 C1 C2 C3 . . . . 0.4(2) no
    O2 C1 C2 C3 . . . . -178.35(18) no
    C1 C2 C3 O3 . . . . 178.79(16) no
    C1 C2 C3 C4 . . . . -1.1(3) no
    O3 C3 C4 C5 . . . . -178.94(15) no
    C2 C3 C4 C5 . . . . 0.9(2) no
    C3 C4 C5 O1 . . . . -0.2(2) no
    C3 C4 C5 C6 . . . . -179.49(17) no
    O1 C5 C6 O4 . . . . 177.77(14) no
    C4 C5 C6 O4 . . . . -2.9(3) no
loop_
    _geom_hbond_atom_site_label_D
    _geom_hbond_atom_site_label_H
    _geom_hbond_atom_site_label_A
    _geom_hbond_site_symmetry_A
    _geom_hbond_distance_DH
    _geom_hbond_distance_HA
    _geom_hbond_distance_DA
    _geom_hbond_angle_DHA
    _geom_hbond_publ_flag
    O4 H1 O1 4_454 0.836(14) 2.47(2) 3.1840(19) 144.2(17) y
    O4 H1 O2 4_454 0.836(14) 2.073(13) 2.8678(18) 158.6(18) y
    C7 H7B O4 3_555 0.9600 2.5800 3.494(2) 159.00 y
    C7 H7C O2 3_656 0.9600 2.5700 3.504(2) 164.00 y
