# Supplementary material for: 6-Hydroxy­methyl-4-meth­oxy-2H-pyran-2-one (Opuntiol)
Source: Acta Crystallogr Sect E Struct Rep Online. 2009 Dec 19;66(Pt 1):o199. doi: 10.1107/S1600536809053860 (PMC2980196; doi:10.1107/S1600536809053860)
Supplement: Supplementary file 2 [file e-66-0o199-Isup2.hkl]

#
# h,k,l, Fc-squared, Fo-squared, sigma(Fo-squared) and status flag
#
data_I
_shelx_title '  TS-3 in P2(1)/c'
_shelx_refln_list_code          4
_shelx_F_calc_maximum      208.12
_exptl_crystal_F_000       328.00
_reflns_d_resolution_high  0.8263
 
loop_
 _symmetry_equiv_pos_as_xyz
 'x, y, z'
 '-x, y+1/2, -z+1/2'
 '-x, -y, -z'
 'x, -y-1/2, z-1/2'
 
_cell_length_a     4.0499
_cell_length_b    18.1010
_cell_length_c     9.4743
_cell_angle_alpha  90.000
_cell_angle_beta   96.720
_cell_angle_gamma  90.000
 
_shelx_F_squared_multiplier     1.000
 
loop_
 _refln_index_h
 _refln_index_k
 _refln_index_l
 _refln_F_squared_calc
 _refln_F_squared_meas
 _refln_F_squared_sigma
 _refln_observed_status
   1   0   0     2569.38     2435.42     47.95 o
   2   0   0        2.47        5.35      1.23 o
   3   0   0      840.26      886.25     46.83 o
   4   0   0        7.11        1.53      2.76 o
   1   1   0       50.21       44.56      0.97 o
   2   1   0      127.49      113.40      2.61 o
   3   1   0       22.26       18.14      1.83 o
   4   1   0       11.90       13.66      1.95 o
   1   2   0     1792.78     1747.77     17.96 o
   2   2   0      214.64      206.82      3.41 o
   3   2   0       11.63        9.84      1.83 o
   4   2   0        0.63        3.03      1.74 o
   1   3   0     2448.82     2400.90     25.63 o
   2   3   0        3.71        3.47      0.84 o
   3   3   0       17.05       18.61      1.68 o
   4   3   0       36.62       40.68      3.67 o
   0   4   0      230.86      237.30      3.79 o
   1   4   0       31.43       25.92      1.50 o
   2   4   0       49.26       45.58      1.43 o
   3   4   0        2.44        1.27      1.11 o
   4   4   0        1.27        0.30      1.83 o
   1   5   0      157.78      148.98      2.52 o
   2   5   0      169.33      179.26      3.30 o
   3   5   0       59.40       55.91      4.29 o
   4   5   0        3.76        2.68      2.03 o
   0   6   0      328.09      342.63      6.01 o
   1   6   0     1232.73     1234.92     13.95 o
   2   6   0       79.57       86.12      2.46 o
   3   6   0       11.16        7.65      1.34 o
   4   6   0      160.48      166.06      6.12 o
   1   7   0      806.26      870.03     10.32 o
   2   7   0      275.22      279.56      4.51 o
   3   7   0       56.04       60.59      2.95 o
   4   7   0      121.43      123.82      5.56 o
   0   8   0     1162.61     1240.87     19.89 o
   1   8   0      299.71      292.93      4.40 o
   2   8   0       41.27       39.88      1.74 o
   3   8   0        0.58        1.18      1.86 o
   4   8   0       24.88       23.74      5.20 o
   1   9   0      180.19      205.43      4.09 o
   2   9   0       11.11       10.19      1.64 o
   3   9   0       26.03       29.98      2.67 o
   4   9   0      106.90      106.03      6.73 o
   0  10   0       34.82       43.43      4.57 o
   1  10   0      207.40      216.96      4.06 o
   2  10   0        2.56        0.80      1.16 o
   3  10   0       54.05       52.50      3.22 o
   4  10   0       93.29       93.58     11.42 o
   1  11   0      278.96      282.74      4.78 o
   2  11   0        0.45       -0.93      1.20 o
   3  11   0       10.45        9.47      2.80 o
   4  11   0       26.23       29.13      3.87 o
   0  12   0       61.55       57.28      4.01 o
   1  12   0      198.57      187.79      4.79 o
   2  12   0       22.30       22.65      2.26 o
   3  12   0       11.95       12.31      2.88 o
   4  12   0        2.11       -3.09      3.72 o
   1  13   0       13.73       12.71      1.76 o
   2  13   0        9.64        6.28      1.87 o
   3  13   0        1.78        3.32      3.35 o
   0  14   0     1045.27     1059.10     31.86 o
   1  14   0      367.18      357.86      7.12 o
   2  14   0       20.36       17.97      2.81 o
   3  14   0       28.06       25.56      4.13 o
   1  15   0      220.24      216.10      5.82 o
   2  15   0       11.78       12.10      2.63 o
   3  15   0       22.02       24.14      4.45 o
   0  16   0     1283.50     1262.53     30.77 o
   1  16   0      324.99      320.09      8.73 o
   2  16   0       21.27       12.86      3.86 o
   3  16   0       77.71       74.42      6.35 o
   1  17   0       49.58       41.16      3.74 o
   2  17   0       89.61       95.04      6.87 o
   3  17   0        0.22        0.43      3.46 o
   0  18   0       85.90       80.41      7.79 o
   1  18   0       22.77       23.99      3.40 o
   2  18   0       22.38       15.26      4.20 o
   1  19   0       13.99       10.13      3.51 o
   2  19   0        0.73        1.53      3.83 o
   0  20   0       44.61       46.84      7.41 o
   1  20   0       18.22       15.98      4.77 o
   1  21   0        0.51        1.16      4.42 o
  -4   1   1       10.60        8.10      2.51 o
  -3   1   1       31.11       33.59      1.99 o
  -2   1   1      466.72      473.05     10.82 o
  -1   1   1       54.12       51.97      1.78 o
   0   1   1        5.71        0.58      0.80 o
   1   1   1     1423.23     1480.70     19.27 o
   2   1   1       37.14       41.05      1.52 o
   3   1   1       15.15       17.33      1.83 o
   4   1   1        1.68        4.65      2.03 o
  -4   2   1       60.99       67.04     13.87 o
  -3   2   1       27.32       29.51      3.14 o
  -2   2   1      161.27      138.85      2.79 o
  -1   2   1     2751.62     2775.19     30.77 o
   0   2   1     2950.08     2900.84     28.02 o
   1   2   1      745.71      694.37      8.37 o
   2   2   1       45.24       49.65      1.62 o
   3   2   1      213.46      222.61      5.52 o
   4   2   1        0.85        3.40      1.99 o
  -4   3   1        1.19        0.11      1.73 o
  -3   3   1       18.73       23.00      1.24 o
  -2   3   1       27.78       29.53      1.19 o
  -1   3   1      124.96      125.69      1.91 o
   0   3   1      122.87      118.00      1.86 o
   1   3   1       73.78       69.05      1.96 o
   2   3   1       66.32       71.45      2.36 o
   3   3   1        3.51        4.16      1.40 o
   4   3   1        7.98        5.31      2.65 o
  -4   4   1       25.17       28.08      2.17 o
  -3   4   1        0.74        0.91      0.97 o
  -2   4   1       38.22       41.28      1.41 o
  -1   4   1      624.20      614.32      6.57 o
   0   4   1      679.46      668.55      7.09 o
   1   4   1      174.95      164.96      3.02 o
   2   4   1        0.07       -0.34      0.83 o
   3   4   1      105.16      103.18      3.47 o
   4   4   1        9.06        5.12      3.19 o
  -4   5   1        8.56       12.47      2.00 o
  -3   5   1        0.96        0.75      1.10 o
  -2   5   1      223.76      220.62      3.49 o
  -1   5   1      963.00      954.39     10.85 o
   0   5   1     1450.89     1416.28     14.26 o
   1   5   1      870.35      935.25     13.07 o
   2   5   1        2.83        1.55      0.95 o
   3   5   1       90.54       97.42      3.16 o
   4   5   1       10.56       11.32      2.62 o
  -4   6   1        0.19        1.13      1.78 o
  -3   6   1       51.58       51.30      2.28 o
  -2   6   1      163.33      173.71      3.08 o
  -1   6   1       54.59       57.07      1.47 o
   0   6   1       71.54       80.31      1.80 o
   1   6   1      701.41      738.72     10.11 o
   2   6   1      165.70      160.02      3.57 o
   3   6   1        0.40        0.44      1.61 o
   4   6   1       19.59       23.47      3.16 o
  -4   7   1       31.46       32.83      2.87 o
  -3   7   1        1.75        2.39      1.44 o
  -2   7   1        3.39        2.46      0.86 o
  -1   7   1     1006.31     1020.49     11.23 o
   0   7   1     1520.69     1591.03     22.07 o
   1   7   1      110.20      125.24      2.97 o
   2   7   1       35.04       33.00      2.04 o
   3   7   1       99.82       99.62      4.92 o
   4   7   1        3.29        2.55      3.89 o
  -4   8   1       11.08       14.94      2.12 o
  -3   8   1      105.02      106.50      3.81 o
  -2   8   1     1239.86     1307.67     16.03 o
  -1   8   1       94.80      106.27      2.20 o
   0   8   1      444.31      470.21      7.06 o
   1   8   1     2927.30     3129.55     44.59 o
   2   8   1      226.67      235.58      6.58 o
   3   8   1       31.87       29.37      3.29 o
   4   8   1      339.27      351.90     13.15 o
  -4   9   1        4.23        3.22      2.34 o
  -3   9   1       26.55       23.48      3.04 o
  -2   9   1       53.73       50.90      2.07 o
  -1   9   1        6.35        6.40      0.89 o
   0   9   1        9.87       12.26      1.51 o
   1   9   1       45.36       51.76      2.28 o
   2   9   1      111.83      104.36      3.45 o
   3   9   1       22.81       21.73      2.71 o
   4   9   1        0.00        4.12      2.92 o
  -4  10   1        0.43        1.53      2.35 o
  -3  10   1       58.38       58.08      3.28 o
  -2  10   1       99.96       93.99      2.97 o
  -1  10   1        1.79        2.55      0.90 o
   0  10   1       49.38       55.25      3.40 o
   1  10   1      151.81      145.28      4.17 o
   2  10   1      193.27      202.79      4.51 o
   3  10   1        7.41        7.05      2.76 o
   4  10   1       31.67       31.04      3.98 o
  -4  11   1        1.03        1.82      2.48 o
  -3  11   1        0.33        0.31      2.15 o
  -2  11   1       38.58       38.27      2.42 o
  -1  11   1      149.61      152.79      3.60 o
   0  11   1      224.05      238.34      4.96 o
   1  11   1       34.22       38.01      2.46 o
   2  11   1        4.63        1.90      1.48 o
   3  11   1       15.04        5.85      2.89 o
   4  11   1        1.51        0.49      3.22 o
  -4  12   1        4.15        3.86      2.81 o
  -3  12   1        6.22        5.78      2.55 o
  -2  12   1        0.11        0.14      1.45 o
  -1  12   1       30.86       29.61      1.92 o
   0  12   1       13.49       13.57      1.54 o
   1  12   1        3.46        4.18      1.65 o
   2  12   1       12.61       16.08      2.41 o
   3  12   1       15.15       16.67      4.31 o
   4  12   1        0.35        1.67      5.41 o
  -3  13   1        0.46       -2.19      2.66 o
  -2  13   1       23.48       24.70      2.50 o
  -1  13   1      278.36      263.46      5.33 o
   0  13   1      364.99      349.89      6.72 o
   1  13   1      146.30      143.39      4.87 o
   2  13   1        0.13       -1.26      2.09 o
   3  13   1       69.11       59.65      5.18 o
  -3  14   1       52.44       53.05      4.43 o
  -2  14   1        4.56        2.06      2.19 o
  -1  14   1      619.64      637.45     11.75 o
   0  14   1      595.91      623.25     10.45 o
   1  14   1        3.58        2.72      2.03 o
   2  14   1      107.65       94.28      6.85 o
   3  14   1       28.30       20.79      4.15 o
  -3  15   1       10.21       13.94      3.35 o
  -2  15   1       12.73       11.33      2.68 o
  -1  15   1       60.98       65.50      3.39 o
   0  15   1      156.12      149.71      4.27 o
   1  15   1        9.41        7.07      2.39 o
   2  15   1       16.01       13.36      3.17 o
   3  15   1        3.50        4.31      3.34 o
  -3  16   1       11.78        8.82      4.57 o
  -2  16   1       43.26       46.78      4.20 o
  -1  16   1       19.56       16.19      2.42 o
   0  16   1       10.51        9.09      2.27 o
   1  16   1       59.51       77.50      5.14 o
   2  16   1       11.54        7.70      3.55 o
   3  16   1        9.51        8.38      5.36 o
  -3  17   1       24.18       26.73      4.13 o
  -2  17   1       10.43        4.53      2.80 o
  -1  17   1       29.99       29.05      3.40 o
   0  17   1       52.34       49.03      5.14 o
   1  17   1       22.23       22.79      5.08 o
   2  17   1       41.48       46.88      5.40 o
  -2  18   1        0.63        3.75      3.54 o
  -1  18   1        0.94        0.27      2.64 o
   0  18   1        0.13        3.68      3.00 o
   1  18   1        1.21        0.76      2.64 o
   2  18   1       19.47        7.85      3.95 o
  -2  19   1       18.48       29.20      5.02 o
  -1  19   1       13.79        9.38      4.31 o
   0  19   1       14.87       28.25      5.48 o
   1  19   1       19.46       18.08      4.02 o
   2  19   1       15.74       17.58      4.71 o
  -1  20   1        4.00        1.43      4.52 o
   0  20   1        4.82        6.64      3.67 o
   1  20   1        0.47        2.72      4.07 o
  -1  21   1       18.40       29.06      5.81 o
   0  21   1       23.91       38.86      5.30 o
   1  21   1       13.76       22.49      8.01 o
  -4   0   2      169.63      150.94     14.49 o
  -3   0   2        4.29        0.58      3.99 o
  -2   0   2      957.05      976.71     25.21 o
  -1   0   2    43313.63    43426.23    651.52 o
   0   0   2     1604.71     1424.74     20.23 o
   1   0   2        4.40        3.18      1.08 o
   2   0   2     2996.20     3166.13     62.30 o
   3   0   2        1.12        1.97      1.49 o
   4   0   2        2.65        0.65      2.78 o
  -4   1   2        1.92        5.58      3.85 o
  -3   1   2       19.86       19.47      1.88 o
  -2   1   2        1.61        2.36      0.97 o
  -1   1   2       71.25       65.61      2.23 o
   0   1   2        5.16        2.67      0.59 o
   1   1   2       85.38       79.43      2.07 o
   2   1   2      115.02       99.77      4.53 o
   3   1   2       40.51       44.90      1.96 o
   4   1   2        0.89        1.25      2.01 o
  -4   2   2        3.06       -1.55      3.40 o
  -3   2   2       13.29       11.63      4.20 o
  -2   2   2      458.07      448.36      7.17 o
  -1   2   2      178.73      193.96      2.33 o
   0   2   2     1917.48     1804.40     21.87 o
   1   2   2      603.40      611.28      8.90 o
   2   2   2        0.31       -0.84      0.84 o
   3   2   2        6.08        9.17      1.80 o
   4   2   2        8.45        8.83      2.22 o
  -4   3   2        0.14        0.09      1.70 o
  -3   3   2        2.51        4.08      1.43 o
  -2   3   2      631.63      634.05      8.31 o
  -1   3   2      109.13      107.45      1.68 o
   0   3   2     2365.34     2245.36     23.11 o
   1   3   2       14.68       12.54      1.23 o
   2   3   2       38.02       37.73      1.91 o
   3   3   2      143.64      149.23      3.55 o
   4   3   2       38.65       39.86      5.43 o
  -4   4   2        0.69        2.06      1.83 o
  -3   4   2        6.91        7.26      1.03 o
  -2   4   2        0.50        0.30      0.74 o
  -1   4   2      147.01      158.18      2.53 o
   0   4   2       70.10       60.24      1.45 o
   1   4   2      232.64      235.76      4.40 o
   2   4   2       42.38       37.25      2.00 o
   3   4   2        0.13       -0.80      3.19 o
   4   4   2       16.23       17.26      3.74 o
  -4   5   2        3.45        0.71      2.04 o
  -3   5   2       50.74       48.68      1.91 o
  -2   5   2       51.02       50.27      1.72 o
  -1   5   2       11.21       11.43      0.82 o
   0   5   2       46.39       44.19      1.35 o
   1   5   2      156.79      172.13      3.73 o
   2   5   2      236.95      231.57      5.05 o
   3   5   2       11.69       17.04      2.64 o
   4   5   2      127.79      127.62      5.98 o
  -4   6   2        1.74        2.69      1.72 o
  -3   6   2       55.34       56.27      2.21 o
  -2   6   2      412.79      410.38      5.45 o
  -1   6   2       32.26       31.40      1.16 o
   0   6   2     1522.41     1533.49     16.39 o
   1   6   2       77.98       79.52      2.92 o
   2   6   2       15.34       14.00      1.55 o
   3   6   2      455.33      459.42     12.30 o
   4   6   2       87.87       86.93      5.21 o
  -4   7   2       12.36       14.75      3.15 o
  -3   7   2       89.39       83.19      2.69 o
  -2   7   2      239.29      223.46      3.83 o
  -1   7   2        5.09        4.10      0.84 o
   0   7   2      724.70      796.04     10.17 o
   1   7   2      514.32      538.30      8.06 o
   2   7   2      178.68      174.67      4.16 o
   3   7   2      276.62      276.74     10.00 o
   4   7   2      102.35       96.33      5.60 o
  -4   8   2        0.86       -0.46      1.64 o
  -3   8   2        4.51        4.69      1.66 o
  -2   8   2      101.27      104.94      2.52 o
  -1   8   2      451.76      449.59      5.76 o
   0   8   2      380.97      371.78      5.80 o
   1   8   2      107.28       99.25      3.02 o
   2   8   2        2.58        1.15      1.35 o
   3   8   2       73.88       72.81      4.80 o
   4   8   2        1.85        1.75      2.93 o
  -4   9   2        8.37        9.27      2.46 o
  -3   9   2        6.01        8.75      2.01 o
  -2   9   2       87.18       90.32      2.56 o
  -1   9   2        0.48        0.57      0.90 o
   0   9   2      167.21      194.83      4.35 o
   1   9   2        1.08        3.66      1.41 o
   2   9   2       60.45       62.58      2.71 o
   3   9   2      263.65      266.30      9.24 o
   4   9   2       34.34       34.03      4.48 o
  -4  10   2       17.14       18.88      2.96 o
  -3  10   2        0.78       -0.46      1.73 o
  -2  10   2      104.53      105.64      3.16 o
  -1  10   2       23.12       25.46      1.55 o
   0  10   2      194.41      200.85      5.01 o
   1  10   2       38.06       37.97      2.42 o
   2  10   2      143.26      138.70      4.02 o
   3  10   2      207.43      217.54      8.51 o
   4  10   2        6.56        4.57      3.20 o
  -4  11   2        3.94        2.78      2.53 o
  -3  11   2        1.48        2.42      2.17 o
  -2  11   2       94.46       97.11      3.95 o
  -1  11   2        7.19        5.95      1.31 o
   0  11   2      362.02      392.77      7.88 o
   1  11   2        0.01       -1.36      1.36 o
   2  11   2       26.90       30.46      2.77 o
   3  11   2       74.54       74.46      7.25 o
   4  11   2        0.62       -1.36      2.97 o
  -4  12   2        0.60        1.30      2.62 o
  -3  12   2        6.30        4.27      2.55 o
  -2  12   2       59.38       64.63      2.91 o
  -1  12   2       39.37       37.09      2.10 o
   0  12   2      253.17      233.97      5.81 o
   1  12   2       45.57       47.64      2.92 o
   2  12   2       45.84       48.90      3.37 o
   3  12   2       12.46        9.58      3.40 o
  -3  13   2        0.80        0.75      2.41 o
  -2  13   2       12.65       14.26      2.60 o
  -1  13   2        0.06       -0.27      1.28 o
   0  13   2        7.61        5.18      1.75 o
   1  13   2       25.72       23.86      2.73 o
   2  13   2        7.74        7.22      2.34 o
   3  13   2        3.70        4.25      3.17 o
  -3  14   2        2.93        4.22      2.64 o
  -2  14   2      185.70      172.79      6.00 o
  -1  14   2      715.26      689.88     12.52 o
   0  14   2      338.53      330.91      6.83 o
   1  14   2       56.23       49.35      4.85 o
   2  14   2       49.26       47.89      4.26 o
   3  14   2        1.11       -1.76      3.06 o
  -3  15   2        9.55        7.81      2.95 o
  -2  15   2      128.68      123.58      5.94 o
  -1  15   2       11.91       10.48      2.12 o
   0  15   2      203.20      192.00      5.08 o
   1  15   2       14.60        9.18      2.56 o
   2  15   2       35.14       35.94      4.04 o
   3  15   2       13.97       12.91      3.95 o
  -3  16   2        5.72        7.65      3.10 o
  -2  16   2      251.63      271.12      8.98 o
  -1  16   2      960.73      971.56     16.91 o
   0  16   2      257.69      259.36      6.69 o
   1  16   2       41.46       31.26      3.83 o
   2  16   2      157.64      147.63      8.04 o
   3  16   2       13.46       11.47      5.73 o
  -3  17   2       30.67       30.62      4.32 o
  -2  17   2       15.90       12.69      3.18 o
  -1  17   2        0.67        2.52      2.04 o
   0  17   2       86.53       87.93      6.60 o
   1  17   2      125.41      125.97      5.84 o
   2  17   2        0.07       -0.11      3.39 o
  -2  18   2       10.00        8.76      3.84 o
  -1  18   2       53.41       66.00      4.61 o
   0  18   2       23.84       20.18      3.71 o
   1  18   2       59.00       72.68      5.63 o
   2  18   2        1.59       -3.27      3.27 o
  -2  19   2        8.13        6.80      3.99 o
  -1  19   2        2.50        6.70      3.78 o
   0  19   2       10.94        7.84      4.75 o
   1  19   2        2.02       -1.71      3.15 o
   2  19   2        8.21        5.50      5.00 o
  -1  20   2       30.84       33.70      5.77 o
   0  20   2       21.80       23.21      4.39 o
   1  20   2       31.19       26.65      5.67 o
  -1  21   2        0.69       -4.71      4.71 o
   0  21   2        0.01        1.97      3.61 o
  -4   1   3       14.53        5.81      3.85 o
  -3   1   3       70.10       68.10      2.69 o
  -2   1   3       54.92       55.67      2.95 o
  -1   1   3       63.19       61.09      2.02 o
   0   1   3     1353.36     1334.68     14.27 o
   1   1   3       12.64        9.75      1.17 o
   2   1   3        8.27        7.45      1.26 o
   3   1   3        0.69       -0.10      1.77 o
   4   1   3       48.35       48.40      3.60 o
  -4   2   3       20.29       20.18      6.37 o
  -3   2   3       21.88       20.35      1.92 o
  -2   2   3      986.55      978.81     12.43 o
  -1   2   3     1273.44     1244.23     14.71 o
   0   2   3      440.25      386.90      5.45 o
   1   2   3      111.14      122.37      5.11 o
   2   2   3      496.43      529.05     11.60 o
   3   2   3        7.63        8.36      2.07 o
   4   2   3       87.86       87.42      4.51 o
  -4   3   3        2.23        2.47      2.04 o
  -3   3   3        3.47        5.50      0.88 o
  -2   3   3       45.63       44.51      1.41 o
  -1   3   3       52.75       53.40      1.33 o
   0   3   3       53.06       47.93      1.53 o
   1   3   3       91.51       96.01      2.73 o
   2   3   3       11.88       16.00      1.99 o
   3   3   3       10.77        7.20      3.70 o
   4   3   3        9.26       10.26      2.71 o
  -4   4   3        1.59        4.58      1.94 o
  -3   4   3       11.24       13.75      1.21 o
  -2   4   3      167.25      171.22      2.94 o
  -1   4   3      164.37      153.34      2.35 o
   0   4   3      186.31      181.95      3.13 o
   1   4   3        0.18        1.81      1.29 o
   2   4   3      191.61      195.84      4.40 o
   3   4   3       12.02        8.50      4.03 o
   4   4   3        3.74        5.41      2.97 o
  -4   5   3        1.21        1.52      3.65 o
  -3   5   3       21.49       21.76      1.51 o
  -2   5   3      181.02      186.97      3.03 o
  -1   5   3      582.50      590.29      6.62 o
   0   5   3      887.91      951.90     11.86 o
   1   5   3       24.31       24.72      1.71 o
   2   5   3      306.15      318.58      6.13 o
   3   5   3       28.51       28.00      5.29 o
   4   5   3        1.99        4.06      3.64 o
  -4   6   3       13.55       14.67      1.57 o
  -3   6   3       39.88       37.69      1.68 o
  -2   6   3       13.72       15.68      1.10 o
  -1   6   3        4.31        4.53      0.79 o
   0   6   3      819.82      843.81     14.84 o
   1   6   3      238.36      235.40      5.25 o
   2   6   3        2.70        2.17      1.37 o
   3   6   3       67.56       69.46      4.66 o
   4   6   3        4.24        4.23      4.03 o
  -4   7   3        0.35        2.85      1.54 o
  -3   7   3        2.59        4.90      1.31 o
  -2   7   3      221.43      221.67      3.92 o
  -1   7   3      656.48      638.24      7.66 o
   0   7   3      153.37      163.27      4.12 o
   1   7   3       99.43       83.81      3.02 o
   2   7   3      228.33      215.95      5.31 o
   3   7   3        0.05        0.52      2.63 o
   4   7   3       10.29        6.19      3.25 o
  -4   8   3       43.21       43.33      2.67 o
  -3   8   3      333.73      331.43      6.84 o
  -2   8   3        6.26        7.86      1.14 o
  -1   8   3      325.23      359.88      4.97 o
   0   8   3     2410.54     2625.85     34.62 o
   1   8   3      349.94      400.72      7.78 o
   2   8   3       98.33      103.63      3.77 o
   3   8   3      866.49      877.61     21.43 o
   4   8   3       27.78       26.91      6.65 o
  -4   9   3        3.47        7.62      3.64 o
  -3   9   3       20.45       20.58      2.07 o
  -2   9   3        0.39        1.02      1.03 o
  -1   9   3        3.96        3.10      0.93 o
   0   9   3       37.58       34.82      2.25 o
   1   9   3      213.68      218.00      5.37 o
   2   9   3       49.97       53.10      2.73 o
   3   9   3        5.37        4.19      2.94 o
   4   9   3        3.62        6.89      3.46 o
  -4  10   3        9.35        5.50      2.54 o
  -3  10   3       22.69       24.71      3.51 o
  -2  10   3        6.41        6.30      1.18 o
  -1  10   3       36.51       38.88      1.91 o
   0  10   3       46.42       46.46      3.43 o
   1  10   3      239.48      245.68      7.70 o
   2  10   3       20.44       21.97      2.58 o
   3  10   3       87.18       87.67      7.74 o
  -4  11   3        0.01       -0.05      3.35 o
  -3  11   3       14.86       11.08      2.63 o
  -2  11   3       31.83       32.72      2.14 o
  -1  11   3      117.26      115.88      4.35 o
   0  11   3       15.83       19.04      2.08 o
   1  11   3        8.26        4.78      1.97 o
   2  11   3       54.39       55.62      3.55 o
   3  11   3        5.11        2.96      3.04 o
  -4  12   3        2.52        5.14      2.77 o
  -3  12   3        0.54        0.73      2.39 o
  -2  12   3       11.89       10.24      2.33 o
  -1  12   3        0.56        1.45      1.29 o
   0  12   3        8.67        9.05      1.91 o
   1  12   3       11.24       16.00      2.68 o
   2  12   3       20.54       21.27      2.75 o
   3  12   3        2.57        3.18      3.15 o
  -3  13   3        0.24        0.22      2.39 o
  -2  13   3       95.71      105.45      4.63 o
  -1  13   3      209.93      212.82      8.04 o
   0  13   3      158.75      161.55      5.07 o
   1  13   3        4.69        3.42      2.13 o
   2  13   3      143.07      133.79      6.16 o
   3  13   3        0.05       -1.53      3.08 o
  -3  14   3        5.80        4.13      2.92 o
  -2  14   3      364.56      359.31     10.17 o
  -1  14   3      344.94      353.48      8.12 o
   0  14   3        3.07        0.52      1.79 o
   1  14   3      146.64      131.47      5.40 o
   2  14   3       33.74       35.15      4.02 o
   3  14   3        4.54        0.12      3.32 o
  -3  15   3        6.45        2.49      2.90 o
  -2  15   3        4.53        5.93      3.06 o
  -1  15   3      149.42      149.34      5.14 o
   0  15   3        8.42        3.06      2.31 o
   1  15   3       16.28       13.85      2.88 o
   2  15   3       20.34       20.41      3.68 o
   3  15   3        2.09       -1.73      3.41 o
  -3  16   3       17.59       17.28      3.70 o
  -2  16   3       17.15       18.79      3.39 o
  -1  16   3        6.57        4.98      2.14 o
   0  16   3       36.24       50.58      3.98 o
   1  16   3        8.97       10.24      2.73 o
   2  16   3       12.16        8.84      3.85 o
  -2  17   3        8.68       11.68      3.14 o
  -1  17   3       43.12       52.04      3.79 o
   0  17   3       22.37       21.02      3.20 o
   1  17   3       41.79       40.90      6.40 o
   2  17   3        0.19       -0.84      3.44 o
  -2  18   3        0.09        3.34      3.06 o
  -1  18   3        0.89        2.87      2.98 o
   0  18   3        0.85        0.63      2.95 o
   1  18   3       24.30       20.99      4.00 o
   2  18   3        0.03        1.74      3.95 o
  -2  19   3        7.56       16.27      7.10 o
  -1  19   3       10.42       11.29      4.37 o
   0  19   3       11.60       11.09      3.70 o
   1  19   3       24.41       34.03      5.61 o
  -1  20   3        2.33        6.03      4.48 o
   0  20   3        0.61       -0.43      3.52 o
   1  20   3        0.66        4.17      4.59 o
   0  21   3        9.58       16.91      6.08 o
  -4   0   4        1.57       -0.25      4.83 o
  -3   0   4      423.19      398.68     13.26 o
  -2   0   4     7015.52     6981.24    114.14 o
  -1   0   4       98.77      100.29      3.29 o
   0   0   4       38.07       40.13      2.13 o
   1   0   4     4327.78     4680.83    102.32 o
   2   0   4       22.86       17.65      2.41 o
   3   0   4       16.75       19.33      3.91 o
   4   0   4       61.61       53.58      5.89 o
  -4   1   4        0.11       -0.05      3.57 o
  -3   1   4        1.19        1.12      1.43 o
  -2   1   4       40.84       32.05      4.76 o
  -1   1   4       59.14       49.32      1.61 o
   0   1   4       43.21       38.86      1.52 o
   1   1   4      277.88      282.99      5.10 o
   2   1   4       74.67       86.82      2.84 o
   3   1   4        2.46       -0.28      2.68 o
   4   1   4        4.49        1.63      3.14 o
  -4   2   4        0.15       -3.48      3.48 o
  -3   2   4       70.69       69.45      1.91 o
  -2   2   4      101.85      100.73      1.93 o
  -1   2   4      436.40      418.69      5.41 o
   0   2   4      636.29      652.60     10.70 o
   1   2   4       12.03       12.54      1.51 o
   2   2   4       21.88       24.68      2.34 o
   3   2   4       41.01       37.77      3.35 o
   4   2   4        6.75        5.78      2.86 o
  -4   3   4        0.13        1.85      1.58 o
  -3   3   4      108.85      110.68      2.63 o
  -2   3   4       54.89       56.81      1.48 o
  -1   3   4      415.23      408.33      5.37 o
   0   3   4       43.28       40.85      1.77 o
   1   3   4        5.05        4.28      1.56 o
   2   3   4      334.79      352.37      6.73 o
   3   3   4      114.71      112.43      5.03 o
   4   3   4       13.23       12.59      3.12 o
  -4   4   4        0.58        1.73      1.81 o
  -3   4   4        1.77        2.44      0.95 o
  -2   4   4       53.53       51.31      1.55 o
  -1   4   4        2.63        1.72      0.77 o
   0   4   4       96.71       91.79      2.66 o
   1   4   4       96.30       82.57      3.32 o
   2   4   4        5.63        4.90      1.51 o
   3   4   4       37.13       30.01      7.39 o
   4   4   4       19.84       22.85      3.45 o
  -4   5   4        6.74        8.05      2.28 o
  -3   5   4       12.88       12.30      1.49 o
  -2   5   4        4.04        2.94      0.87 o
  -1   5   4       13.40       15.96      1.22 o
   0   5   4       55.34       61.76      2.30 o
   1   5   4      283.83      290.41      6.78 o
   2   5   4       19.99       20.31      2.12 o
   3   5   4      282.26      266.30      9.31 o
   4   5   4        0.68        5.71      2.82 o
  -4   6   4       26.29       21.62      1.93 o
  -3   6   4       59.73       60.60      3.25 o
  -2   6   4        1.96        1.37      0.89 o
  -1   6   4      764.00      781.00     10.31 o
   0   6   4       51.51       53.90      3.24 o
   1   6   4       11.27       12.05      2.04 o
   2   6   4      862.91      851.13     14.42 o
   3   6   4      129.84      135.46      7.04 o
   4   6   4        2.63        3.68      3.33 o
  -4   7   4       25.97       29.86      2.24 o
  -3   7   4       53.23       54.65      2.69 o
  -2   7   4        2.81        2.45      0.99 o
  -1   7   4      139.36      130.98      2.64 o
   0   7   4      230.20      223.05      5.23 o
   1   7   4      317.61      320.30      6.80 o
   2   7   4      408.29      401.76      9.09 o
   3   7   4      164.97      178.31      7.76 o
   4   7   4        5.71        3.00      7.39 o
  -4   8   4        0.08        1.44      1.71 o
  -3   8   4        9.04        9.38      1.83 o
  -2   8   4       68.57       67.41      2.42 o
  -1   8   4      208.58      211.12      3.58 o
   0   8   4       81.64       78.65      3.40 o
   1   8   4       16.26       17.84      2.08 o
   2   8   4      145.17      151.46      5.27 o
   3   8   4        0.87       -2.55      2.55 o
   4   8   4       13.23        3.60      5.34 o
  -4   9   4        1.28        2.02      3.56 o
  -3   9   4       18.53       23.31      2.25 o
  -2   9   4        0.72        1.60      1.11 o
  -1   9   4       83.91       88.45      2.42 o
   0   9   4        1.34       -1.03      1.50 o
   1   9   4       92.34       85.42      3.83 o
   2   9   4      388.47      388.94      9.37 o
   3   9   4       44.72       34.06      4.41 o
  -4  10   4        1.84       -1.07      2.24 o
  -3  10   4       28.56       31.43      2.88 o
  -2  10   4        7.05        4.20      1.29 o
  -1  10   4      100.18      108.15      2.86 o
   0  10   4       21.25       16.36      2.26 o
   1  10   4      193.28      205.05      6.12 o
   2  10   4      308.41      308.93      8.14 o
   3  10   4        3.14       -1.33      3.05 o
  -4  11   4        1.41        1.21      2.62 o
  -3  11   4       25.90       29.15      2.94 o
  -2  11   4        9.83        9.63      1.91 o
  -1  11   4      184.97      187.52      3.92 o
   0  11   4        0.46       -0.84      1.61 o
   1  11   4       43.95       43.96      4.09 o
   2  11   4      153.63      149.35      7.13 o
   3  11   4        4.38        8.54      3.57 o
  -3  12   4       10.65       15.07      3.11 o
  -2  12   4        6.72        6.63      1.87 o
  -1  12   4      116.98      107.84      4.06 o
   0  12   4       26.54       23.30      2.05 o
   1  12   4       67.53       67.54      3.92 o
   2  12   4       36.29       36.06      3.42 o
   3  12   4       17.75       21.05      4.26 o
  -3  13   4        3.50        8.46      2.92 o
  -2  13   4        0.06       -1.05      2.28 o
  -1  13   4        3.41        2.55      1.96 o
   0  13   4       36.12       33.66      3.16 o
   1  13   4        9.23        9.13      2.58 o
   2  13   4       11.55        6.43      3.48 o
   3  13   4        0.08       -3.14      3.25 o
  -3  14   4       67.78       68.84      5.02 o
  -2  14   4      303.86      302.18      9.46 o
  -1  14   4      127.03      123.96      5.98 o
   0  14   4       66.89       71.11      6.93 o
   1  14   4       51.65       40.45      3.66 o
   2  14   4        2.36        2.97      2.89 o
   3  14   4        0.35       -2.48      3.49 o
  -3  15   4       39.53       46.01      4.62 o
  -2  15   4       17.67       18.95      3.46 o
  -1  15   4      121.51      126.85      4.88 o
   0  15   4       22.99       15.05      3.25 o
   1  15   4       23.07       22.45      3.50 o
   2  15   4       22.75       23.28      4.47 o
  -3  16   4      124.83      130.75     11.30 o
  -2  16   4      436.18      444.91     12.53 o
  -1  16   4      129.54      124.54      5.37 o
   0  16   4       57.76       63.70      7.38 o
   1  16   4      186.13      164.64     10.18 o
   2  16   4       10.69        9.00      4.83 o
  -2  17   4        0.66       -0.01      2.71 o
  -1  17   4       68.53       67.81      4.44 o
   0  17   4       81.04       73.92      4.91 o
   1  17   4        0.38       -1.80      2.71 o
   2  17   4       23.40       29.67      6.57 o
  -2  18   4       13.34       17.54      3.82 o
  -1  18   4       10.79        8.32      3.07 o
   0  18   4       51.93       58.19      5.18 o
   1  18   4        4.29        1.31      4.10 o
  -1  19   4        4.59        1.87      4.07 o
   0  19   4        3.59        4.16      3.37 o
   1  19   4       17.15       20.27      8.38 o
  -1  20   4        7.29        5.09      5.21 o
   0  20   4       34.02       32.21      6.50 o
  -4   1   5        6.93        6.28      1.67 o
  -3   1   5       24.63       25.38      1.56 o
  -2   1   5       36.41       35.02      1.59 o
  -1   1   5      410.45      398.16      5.77 o
   0   1   5        0.66       -0.26      1.00 o
   1   1   5        2.26        1.50      1.40 o
   2   1   5        0.02        0.84      1.53 o
   3   1   5       92.44       92.46      4.91 o
   4   1   5       55.26       57.80      4.65 o
  -4   2   5        1.33        2.17      1.69 o
  -3   2   5      231.84      219.70      4.17 o
  -2   2   5      287.60      284.73      4.12 o
  -1   2   5       34.77       32.32      1.39 o
   0   2   5       57.61       67.55      2.72 o
   1   2   5      450.59      472.90      8.84 o
   2   2   5       11.83       10.22      2.68 o
   3   2   5      196.41      183.62      6.83 o
   4   2   5        0.09        0.82      2.72 o
  -4   3   5        0.08        1.57      1.82 o
  -3   3   5        9.29        9.62      1.27 o
  -2   3   5        9.66       10.57      1.05 o
  -1   3   5        8.63       11.27      1.07 o
   0   3   5       43.50       51.68      2.60 o
   1   3   5       18.35       22.60      2.03 o
   2   3   5       15.30       14.24      2.05 o
   3   3   5       21.89       17.35      3.12 o
   4   3   5        0.02        3.73      2.88 o
  -4   4   5        3.22        4.56      1.36 o
  -3   4   5       18.07       18.12      1.80 o
  -2   4   5       13.65       15.81      1.24 o
  -1   4   5       48.15       50.65      2.34 o
   0   4   5       13.35       11.30      1.61 o
   1   4   5      139.92      138.75      4.56 o
   2   4   5       14.05       15.66      2.34 o
   3   4   5        7.67        6.19      2.75 o
   4   4   5        1.94        1.01      3.01 o
  -4   5   5        0.92       -0.65      1.43 o
  -3   5   5       19.36       16.55      1.86 o
  -2   5   5       95.74       96.91      2.45 o
  -1   5   5      239.56      235.55      4.20 o
   0   5   5        8.60        6.93      1.43 o
   1   5   5      398.88      398.60      9.57 o
   2   5   5       73.69       64.36      3.74 o
   3   5   5        0.44        0.69      3.36 o
  -4   6   5       12.02        7.37      1.97 o
  -3   6   5        6.30        6.21      1.64 o
  -2   6   5        1.97        1.92      0.99 o
  -1   6   5      294.33      288.44      6.68 o
   0   6   5       59.93       53.91      2.67 o
   1   6   5        2.02       -0.35      1.61 o
   2   6   5      149.78      147.39      5.31 o
   3   6   5        9.73       15.53      4.49 o
  -4   7   5        2.16        3.08      2.05 o
  -3   7   5       25.35       25.20      2.22 o
  -2   7   5      107.46      115.60      2.85 o
  -1   7   5       42.26       44.07      1.90 o
   0   7   5       62.33       59.65      2.84 o
   1   7   5      257.56      250.50      6.81 o
   2   7   5       15.81       15.38      2.52 o
   3   7   5       11.74       10.61      3.41 o
  -4   8   5       76.70       73.39      3.91 o
  -3   8   5        6.49        7.16      1.90 o
  -2   8   5      145.10      155.92      3.82 o
  -1   8   5      818.59      858.29     10.81 o
   0   8   5      233.31      232.04      6.27 o
   1   8   5      234.14      234.92      6.65 o
   2   8   5     1279.46     1307.90     26.29 o
   3   8   5       33.11       25.72      4.31 o
  -4   9   5        3.56        7.79      2.46 o
  -3   9   5        0.31       -1.70      1.70 o
  -2   9   5        0.05       -1.00      1.39 o
  -1   9   5       29.30       25.26      1.69 o
   0   9   5      168.53      156.74      5.20 o
   1   9   5       55.74       56.80      3.95 o
   2   9   5       24.13       18.97      2.88 o
   3   9   5        2.32        4.00      3.23 o
  -4  10   5        2.02        0.68      2.25 o
  -3  10   5        5.10        6.31      2.19 o
  -2  10   5        6.99        2.31      1.76 o
  -1  10   5        1.07        0.38      1.19 o
   0  10   5       88.43       96.54      4.78 o
   1  10   5       14.81       19.91      2.67 o
   2  10   5      105.94      104.71      5.58 o
   3  10   5       62.21       70.68      5.88 o
  -3  11   5        3.00        3.88      2.26 o
  -2  11   5       24.16       24.95      2.70 o
  -1  11   5        7.43        6.14      1.57 o
   0  11   5        1.36       -0.11      1.81 o
   1  11   5       74.41       87.16      4.45 o
   2  11   5       17.95       18.51      2.99 o
   3  11   5        0.01       -1.42      3.27 o
  -3  12   5        0.63        2.56      2.22 o
  -2  12   5        5.83        4.36      2.09 o
  -1  12   5        3.45        1.95      1.50 o
   0  12   5        0.01        1.78      2.14 o
   1  12   5       11.89        8.45      2.43 o
   2  12   5        3.05        1.89      2.77 o
   3  12   5        0.11        1.00      3.42 o
  -3  13   5       19.37       25.83      4.51 o
  -2  13   5       65.78       68.99      5.61 o
  -1  13   5       41.54       44.25      3.20 o
   0  13   5        3.75        0.82      2.31 o
   1  13   5      172.96      155.37      6.06 o
   2  13   5        2.52        5.51      3.07 o
   3  13   5        3.10        3.90      3.74 o
  -3  14   5      134.98      150.39      7.06 o
  -2  14   5      131.87      130.41      6.35 o
  -1  14   5        0.76        2.16      2.02 o
   0  14   5      133.43      116.44      6.07 o
   1  14   5       20.18       16.61      3.08 o
   2  14   5        7.87       12.29      4.06 o
  -3  15   5        0.89        1.98      3.23 o
  -2  15   5       68.31       70.58      5.22 o
  -1  15   5        9.12        8.85      2.41 o
   0  15   5        9.29        5.20      3.12 o
   1  15   5       33.82       40.64      4.90 o
   2  15   5        7.59        6.82      4.05 o
  -2  16   5        2.69        2.07      3.38 o
  -1  16   5       11.92        9.70      2.88 o
   0  16   5        7.21        5.83      3.11 o
   1  16   5        5.88        8.41      3.62 o
   2  16   5        5.79        8.43      5.25 o
  -2  17   5       21.81       23.55      4.08 o
  -1  17   5       11.24       12.54      3.00 o
   0  17   5       23.69       18.44      3.80 o
   1  17   5        0.01        1.12      3.30 o
  -2  18   5        2.97        6.02      3.96 o
  -1  18   5        0.20       -0.45      3.20 o
   0  18   5       15.91        9.12      2.97 o
   1  18   5        0.02       -2.16      3.48 o
  -1  19   5        4.16       -1.73      5.30 o
   0  19   5       23.06       23.10      4.59 o
  -4   0   6      151.03      138.18      5.70 o
  -3   0   6     1202.04     1166.68     30.48 o
  -2   0   6       23.99       29.57      3.71 o
  -1   0   6       72.17       76.01      3.41 o
   0   0   6     2097.15     2207.99     45.65 o
   1   0   6       67.10       53.33      4.06 o
   2   0   6       46.06       45.80      4.31 o
   3   0   6       86.90       77.57      6.96 o
  -4   1   6        0.35        0.19      1.35 o
  -3   1   6       11.57       10.33      2.12 o
  -2   1   6        9.55        9.73      1.24 o
  -1   1   6       11.32        9.15      1.19 o
   0   1   6      214.16      210.11      5.21 o
   1   1   6       37.49       36.57      3.44 o
   2   1   6        0.73        0.14      1.69 o
   3   1   6        7.09        4.77      2.82 o
  -4   2   6       12.11       11.16      1.74 o
  -3   2   6       31.48       27.26      3.25 o
  -2   2   6       45.87       48.91      1.89 o
  -1   2   6      216.98      220.46      3.93 o
   0   2   6        0.06       -1.30      1.30 o
   1   2   6       27.77       34.39      2.69 o
   2   2   6       80.72       81.92      3.79 o
   3   2   6        3.65        4.15      2.79 o
  -4   3   6       15.54       15.42      1.91 o
  -3   3   6       11.11       12.62      1.70 o
  -2   3   6       57.20       58.36      2.04 o
  -1   3   6       16.24       18.76      1.39 o
   0   3   6        0.89        1.68      1.39 o
   1   3   6      214.22      214.12      5.55 o
   2   3   6      141.48      147.23      4.91 o
   3   3   6       29.22       30.11      3.78 o
  -4   4   6        0.62        1.86      1.67 o
  -3   4   6       12.59       14.02      2.02 o
  -2   4   6        0.36        1.22      1.06 o
  -1   4   6        5.48        3.49      1.23 o
   0   4   6        8.05        4.62      1.79 o
   1   4   6       12.49       14.24      2.04 o
   2   4   6       44.79       37.05      3.38 o
   3   4   6       42.70       50.27      4.47 o
  -4   5   6        2.20        4.14      2.07 o
  -3   5   6        0.44        2.96      1.68 o
  -2   5   6        9.89       13.27      1.74 o
  -1   5   6        9.00        9.11      1.52 o
   0   5   6      136.86      135.70      4.24 o
   1   5   6       47.56       47.05      3.24 o
   2   5   6      339.98      332.14      7.89 o
   3   5   6        9.89        7.78      3.16 o
  -4   6   6        7.91        6.31      2.23 o
  -3   6   6        0.64        0.28      1.64 o
  -2   6   6      172.65      168.51      4.12 o
  -1   6   6       36.12       39.20      2.34 o
   0   6   6       14.34       12.90      2.18 o
   1   6   6      840.65      833.65     14.58 o
   2   6   6      122.92      126.63      5.34 o
   3   6   6        4.41        3.48      3.17 o
  -4   7   6        9.77        9.97      2.45 o
  -3   7   6        0.20        0.52      1.89 o
  -2   7   6       15.35       17.49      3.09 o
  -1   7   6       26.47       23.62      2.00 o
   0   7   6      246.68      232.40      5.99 o
   1   7   6      304.78      306.86      7.32 o
   2   7   6      158.60      161.79      6.04 o
   3   7   6       18.47       22.10      4.40 o
  -4   8   6        0.17       -0.56      2.15 o
  -3   8   6       13.24       11.01      2.55 o
  -2   8   6       39.55       42.35      3.13 o
  -1   8   6       19.44       16.90      2.08 o
   0   8   6        8.50        8.37      1.90 o
   1   8   6      138.48      141.48      5.12 o
   2   8   6        0.01       -2.08      2.08 o
   3   8   6       17.87       22.21      8.84 o
  -3   9   6        0.05       -1.81      1.86 o
  -2   9   6       13.16       11.32      2.23 o
  -1   9   6        3.45        8.45      1.99 o
   0   9   6       86.76       91.62      3.85 o
   1   9   6      343.43      349.57      9.04 o
   2   9   6       32.45       34.69      3.55 o
   3   9   6        2.46        0.22      3.20 o
  -3  10   6        1.74        1.44      2.21 o
  -2  10   6       28.13       28.52      2.91 o
  -1  10   6        0.71        0.66      1.88 o
   0  10   6       90.53       90.05      4.46 o
   1  10   6      253.60      255.17      7.89 o
   2  10   6        0.31       -0.95      2.61 o
   3  10   6       19.13       23.03      4.69 o
  -3  11   6        5.76        3.80      2.33 o
  -2  11   6       67.64       72.45      3.98 o
  -1  11   6        0.38       -1.68      1.68 o
   0  11   6       34.29       38.47      3.81 o
   1  11   6      152.49      151.92      5.99 o
   2  11   6        7.94       12.86      3.36 o
   3  11   6        0.86        1.96      3.60 o
  -3  12   6        0.03       -0.63      2.68 o
  -2  12   6       25.44       23.65      2.94 o
  -1  12   6        6.06        3.68      1.84 o
   0  12   6       46.05       51.80      5.46 o
   1  12   6       41.18       40.04      4.66 o
   2  12   6       19.31       29.41      4.01 o
  -3  13   6        0.50        0.30      2.80 o
  -2  13   6        0.24        0.72      2.61 o
  -1  13   6       18.75       21.07      3.37 o
   0  13   6        4.11        3.91      2.75 o
   1  13   6       15.94       15.85      3.46 o
   2  13   6        0.48        2.84      3.87 o
  -3  14   6       99.01      110.09      6.39 o
  -2  14   6       30.22       31.12      4.11 o
  -1  14   6       38.23       42.39      4.35 o
   0  14   6       34.74       21.34      3.92 o
   1  14   6        2.22        0.83      2.81 o
   2  14   6        0.86        1.04      4.23 o
  -2  15   6       52.17       47.39      4.73 o
  -1  15   6       21.36       20.16      3.62 o
   0  15   6        4.85        5.96      3.16 o
   1  15   6       15.32        9.92      4.63 o
   2  15   6       57.13       65.96      8.26 o
  -2  16   6       44.62       42.43      4.71 o
  -1  16   6       50.48       45.88      4.83 o
   0  16   6      128.71      115.97      6.95 o
   1  16   6        6.30        0.29      3.35 o
  -2  17   6       28.15       32.94      6.27 o
  -1  17   6       27.47       24.31      4.72 o
   0  17   6        2.35        2.61      3.38 o
   1  17   6       17.52       16.84      4.69 o
  -1  18   6       18.08       25.32      4.98 o
   0  18   6        3.44        2.82      3.65 o
  -4   1   7        8.31        9.16      2.59 o
  -3   1   7       14.78       15.86      2.84 o
  -2   1   7       74.58       75.91      5.23 o
  -1   1   7        0.00       -0.84      1.22 o
   0   1   7        1.82        0.22      1.43 o
   1   1   7        0.66        2.34      1.69 o
   2   1   7      109.81      104.98      6.43 o
   3   1   7       73.58       66.33      7.69 o
  -4   2   7       57.98       49.84      5.55 o
  -3   2   7       59.05       58.33      5.12 o
  -2   2   7        8.25        8.39      1.88 o
  -1   2   7       31.16       35.17      2.05 o
   0   2   7      132.15      127.96      4.25 o
   1   2   7        8.40        9.59      2.37 o
   2   2   7      234.57      218.00      6.39 o
   3   2   7        2.32        8.88      3.20 o
  -4   3   7        1.40        4.94      2.43 o
  -3   3   7        0.50        1.36      2.28 o
  -2   3   7        0.02        0.51      1.76 o
  -1   3   7       10.11        9.99      1.57 o
   0   3   7       11.78       12.76      1.94 o
   1   3   7       21.68       19.43      2.39 o
   2   3   7       36.74       37.58      3.57 o
   3   3   7        0.32        1.45      2.89 o
  -4   4   7        0.40        1.52      2.51 o
  -3   4   7        0.22       -0.60      2.17 o
  -2   4   7       11.33       12.51      2.64 o
  -1   4   7        8.09        6.32      1.59 o
   0   4   7       51.17       52.38      4.74 o
   1   4   7       17.14       16.26      2.55 o
   2   4   7        6.69        6.13      2.16 o
   3   4   7        1.93       -1.00      2.82 o
  -4   5   7        1.78        1.57      2.11 o
  -3   5   7        9.91       11.63      2.75 o
  -2   5   7       28.77       33.15      3.42 o
  -1   5   7        0.00        1.31      1.69 o
   0   5   7      202.85      213.24      5.80 o
   1   5   7       72.66       70.86      3.69 o
   2   5   7        0.22        0.10      2.09 o
   3   5   7        3.49        3.93      3.05 o
  -3   6   7        3.55        2.93      2.44 o
  -2   6   7       79.11       77.23      7.08 o
  -1   6   7        4.74        2.94      2.13 o
   0   6   7        0.86        2.12      1.75 o
   1   6   7      183.17      187.24      6.35 o
   2   6   7        8.15        9.20      2.42 o
   3   6   7        2.13        1.20      3.04 o
  -3   7   7        9.70       12.60      2.46 o
  -2   7   7        7.39        6.87      2.48 o
  -1   7   7        4.86        2.68      2.59 o
   0   7   7      131.98      122.32      4.52 o
   1   7   7       32.46       29.91      3.28 o
   2   7   7        7.08       12.74      2.63 o
   3   7   7        1.09        0.37      3.29 o
  -3   8   7       51.39       50.43      3.70 o
  -2   8   7      223.70      214.25      9.71 o
  -1   8   7       71.54       76.08      4.56 o
   0   8   7      294.88      324.37      8.48 o
   1   8   7     1034.72     1069.74     20.29 o
   2   8   7       28.99       26.44      3.97 o
   3   8   7        0.97        8.01      3.55 o
  -3   9   7        0.20        3.23      2.31 o
  -2   9   7        8.51        6.17      3.68 o
  -1   9   7       51.45       52.08      4.77 o
   0   9   7       35.89       35.76      3.33 o
   1   9   7       29.52       34.14      3.24 o
   2   9   7        0.25       -0.92      2.45 o
  -3  10   7        0.18       -0.60      2.43 o
  -2  10   7        0.38        0.49      2.38 o
  -1  10   7       11.26       10.39      2.65 o
   0  10   7        3.00       -2.36      2.36 o
   1  10   7       51.39       52.40      3.88 o
   2  10   7       71.42       75.68      5.14 o
  -3  11   7        2.17        1.95      2.53 o
  -2  11   7        1.67        0.11      2.36 o
  -1  11   7        0.44       -1.20      2.19 o
   0  11   7       38.77       30.13      4.68 o
   1  11   7       23.20       23.25      3.32 o
   2  11   7        0.25       -2.95      2.95 o
  -3  12   7        4.27        7.50      3.17 o
  -2  12   7        1.11        6.18      3.42 o
  -1  12   7        1.51       -0.47      2.29 o
   0  12   7        4.77       -0.99      2.68 o
   1  12   7        0.22       -1.18      2.87 o
   2  12   7        0.14        1.92      4.65 o
  -2  13   7        2.34        3.58      2.86 o
  -1  13   7        0.03        1.75      3.22 o
   0  13   7      117.91      123.07      6.74 o
   1  13   7        3.61        4.91      3.35 o
   2  13   7       10.38        9.31      5.20 o
  -2  14   7        0.02       -0.44      2.82 o
  -1  14   7       70.80       78.92      5.60 o
   0  14   7        6.37        4.44      3.73 o
   1  14   7        9.39        9.67      3.63 o
  -2  15   7        4.94        5.55      3.31 o
  -1  15   7        2.03        5.04      3.47 o
   0  15   7       21.55       16.82      5.23 o
   1  15   7       12.34       16.42      4.22 o
  -1  16   7        4.32        4.51      3.94 o
   0  16   7        0.42        4.87      3.63 o
   1  16   7        3.86        1.64      3.67 o
  -1  17   7        8.82        8.51      4.42 o
   0  17   7        0.03       -0.36      4.25 o
  -3   0   8       10.74       12.42      4.15 o
  -2   0   8       59.81       48.97      5.87 o
  -1   0   8      503.34      503.35     17.51 o
   0   0   8       27.88       27.98      3.72 o
   1   0   8       73.55       81.54      5.78 o
   2   0   8       83.20       73.18      5.99 o
   3   0   8       24.06       32.05      6.54 o
  -3   1   8        0.07        4.93      2.55 o
  -2   1   8        0.40       -1.02      2.16 o
  -1   1   8       69.64       66.52      4.30 o
   0   1   8        4.92        3.35      1.85 o
   1   1   8        0.44        1.06      2.00 o
   2   1   8        8.92        8.43      3.05 o
   3   1   8        0.02        3.96      3.26 o
  -3   2   8        5.40        1.97      2.46 o
  -2   2   8       26.61       28.82      3.57 o
  -1   2   8        4.17        2.70      2.36 o
   0   2   8       11.27        8.19      2.42 o
   1   2   8       69.44       71.18      3.94 o
   2   2   8        0.07       -1.31      2.18 o
   3   2   8        5.48        3.22      3.22 o
  -3   3   8       11.11       12.61      3.06 o
  -2   3   8        3.64        3.19      2.51 o
  -1   3   8        5.15        8.30      2.70 o
   0   3   8       35.99       41.98      3.24 o
   1   3   8       83.95       94.53      4.72 o
   2   3   8       29.26       24.05      3.07 o
   3   3   8       23.84       37.89      5.32 o
  -3   4   8        0.60       -0.16      2.40 o
  -2   4   8        0.36        0.70      2.19 o
  -1   4   8        0.13       -1.74      2.14 o
   0   4   8        5.23        1.63      2.05 o
   1   4   8       26.23       23.58      4.71 o
   2   4   8       50.41       57.23      4.23 o
  -3   5   8        1.47        6.39      2.78 o
  -2   5   8        0.98        0.38      2.36 o
  -1   5   8       30.56       28.26      4.55 o
   0   5   8       65.02       58.91      5.81 o
   1   5   8      227.89      226.60      7.36 o
   2   5   8       15.29       18.08      3.26 o
  -3   6   8       33.61       30.01      3.84 o
  -2   6   8       23.02       20.78      3.30 o
  -1   6   8       13.34       12.58      3.42 o
   0   6   8      424.65      437.13     13.54 o
   1   6   8       61.75       58.02      3.84 o
   2   6   8        4.78       10.09      3.02 o
  -3   7   8        0.88        0.62      2.56 o
  -2   7   8        0.44        1.26      2.43 o
  -1   7   8       98.89      110.56      5.55 o
   0   7   8      120.19      117.87      6.09 o
   1   7   8       86.72       87.90      4.96 o
   2   7   8       29.86       35.48      5.18 o
  -3   8   8        4.53        5.34      3.34 o
  -2   8   8        1.11        2.34      2.63 o
  -1   8   8        1.15        0.63      2.58 o
   0   8   8       61.22       56.48      4.66 o
   1   8   8        2.51        5.74      2.73 o
   2   8   8       14.11        9.54      3.61 o
  -3   9   8        0.39        2.46      2.72 o
  -2   9   8        4.24        5.82      2.63 o
  -1   9   8       45.70       47.47      5.05 o
   0   9   8      179.85      197.20      7.86 o
   1   9   8       14.38       13.99      4.18 o
   2   9   8        4.89       12.59      4.34 o
  -3  10   8        6.50        3.25      3.02 o
  -2  10   8        0.04       -1.48      2.60 o
  -1  10   8       31.69       29.01      4.68 o
   0  10   8      123.82      123.58     15.29 o
   1  10   8        0.00       -0.91      3.24 o
   2  10   8       23.91       31.24      9.82 o
  -2  11   8        0.02        2.06      2.91 o
  -1  11   8       20.54       24.43      3.64 o
   0  11   8       76.11       95.46     10.75 o
   1  11   8        6.40       11.88      3.52 o
   2  11   8        1.74       -0.94      6.10 o
  -2  12   8        1.55        5.81      3.59 o
  -1  12   8       13.16       13.76      4.97 o
   0  12   8       19.05       15.31      4.71 o
   1  12   8       13.46       22.45      4.35 o
  -2  13   8        3.42        6.12      4.03 o
  -1  13   8        0.82        3.75      5.07 o
   0  13   8        9.15        5.54      3.52 o
   1  13   8        1.38        0.27      3.38 o
  -1  14   8       16.06       19.46      4.74 o
   0  14   8        0.92       -2.02      3.29 o
   1  14   8        0.10       -1.12      3.47 o
  -1  15   8        0.15        1.57      3.62 o
   0  15   8        4.51        3.62      4.55 o
  -3   1   9       12.85       10.02      5.30 o
  -2   1   9        0.16       -0.99      2.67 o
  -1   1   9        1.56        0.56      2.47 o
   0   1   9        2.45        2.71      2.81 o
   1   1   9       80.96       80.85      5.48 o
   2   1   9       55.19       57.63      5.24 o
  -3   2   9        4.18        8.10      3.03 o
  -2   2   9       20.93       10.79      3.15 o
  -1   2   9       21.83       15.40      3.11 o
   0   2   9        3.07        0.47      2.61 o
   1   2   9      137.06      133.45      6.65 o
   2   2   9        3.46        3.97      3.40 o
  -3   3   9        0.30       -0.73      2.62 o
  -2   3   9        1.65        4.58      2.82 o
  -1   3   9        5.90        5.24      2.65 o
   0   3   9       23.73       17.31      3.24 o
   1   3   9       32.86       19.77      3.60 o
   2   3   9        0.62       -0.45      4.83 o
  -3   4   9        2.45        1.91      2.78 o
  -2   4   9        0.41        2.49      2.78 o
  -1   4   9       11.17        8.65      5.83 o
   0   4   9       13.77       13.78      3.28 o
   1   4   9        2.01       -0.22      2.88 o
   2   4   9        0.83        1.16      3.58 o
  -3   5   9        1.75        6.37      3.24 o
  -2   5   9        0.43       -2.34      2.34 o
  -1   5   9       39.30       42.24      5.66 o
   0   5   9       33.08       33.66      4.00 o
   1   5   9        1.22       -2.60      2.60 o
   2   5   9        0.98        3.50      3.76 o
  -3   6   9       17.45       12.46      3.43 o
  -2   6   9        0.73        1.32      2.82 o
  -1   6   9        4.28        2.88      3.22 o
   0   6   9      115.28      119.03      6.70 o
   1   6   9        2.40        4.13      2.96 o
   2   6   9        2.05        3.52      5.88 o
  -3   7   9        1.70        4.12      3.04 o
  -2   7   9        0.70        2.60      2.86 o
  -1   7   9       34.75       46.16      6.75 o
   0   7   9       19.81       21.28      3.87 o
   1   7   9        4.13        4.52      3.19 o
   2   7   9        1.73        4.61      4.77 o
  -2   8   9       10.86        9.94      3.21 o
  -1   8   9      190.66      213.32     13.59 o
   0   8   9      498.77      523.24     15.43 o
   1   8   9       20.34       20.33      3.96 o
  -2   9   9        8.25        9.78      3.33 o
  -1   9   9       15.09       16.49      5.31 o
   0   9   9       13.72       17.28      3.83 o
   1   9   9        0.06       -2.27      3.02 o
  -2  10   9        0.76        4.27      3.38 o
  -1  10   9        0.30       -0.92      4.45 o
   0  10   9        8.81       12.49      3.66 o
   1  10   9       35.61       41.11      5.07 o
  -2  11   9        0.88       -1.52      3.52 o
  -1  11   9        6.32        4.30      3.49 o
   0  11   9       13.48        8.57      4.35 o
   1  11   9        0.33        4.92      3.63 o
  -1  12   9        1.24        5.16      4.73 o
   0  12   9        0.44        5.07      4.31 o
  -1  13   9       44.80       55.71      9.41 o
   0  13   9        0.61       -3.77      3.77 o
  -2   0  10       92.70      108.52      9.48 o
  -1   0  10        4.41        6.94      6.79 o
   0   0  10       50.64       60.29      9.50 o
   1   0  10       64.53       61.89      7.93 o
  -2   1  10       14.25       22.58      4.18 o
  -1   1  10        1.05       -1.13      3.72 o
   0   1  10        1.73       -2.67      2.67 o
   1   1  10        5.83        4.43      3.36 o
  -2   2  10        2.39        3.56      3.19 o
  -1   2  10        1.95       -2.98      3.81 o
   0   2  10       23.64       20.19      3.90 o
   1   2  10        0.51       -1.15      2.98 o
  -2   3  10        3.76        5.48      3.32 o
  -1   3  10        4.19        1.29      5.50 o
   0   3  10       22.52       25.79      4.04 o
   1   3  10       14.24       10.97      3.64 o
  -2   4  10        0.08       -0.42      3.08 o
  -1   4  10        0.02        2.97      4.35 o
   0   4  10        9.51        8.02      3.38 o
   1   4  10       29.90       28.28      4.79 o
  -2   5  10        4.39        4.33      3.11 o
  -1   5  10       35.14       31.80      5.96 o
   0   5  10       94.23       87.72      5.94 o
   1   5  10        7.56        2.54      3.46 o
  -2   6  10        8.02        1.09      3.03 o
  -1   6  10      149.59      162.53     11.11 o
   0   6  10       22.42       16.82      3.71 o
   1   6  10        5.55        8.84      3.73 o
  -2   7  10       27.02       37.94      6.23 o
  -1   7  10       34.57       27.82      6.19 o
   0   7  10       27.14       23.72      4.19 o
   1   7  10       23.49       29.22      5.12 o
  -2   8  10        0.03       -2.96      2.96 o
  -1   8  10       16.46       10.53      5.81 o
   0   8  10        3.34        2.58      3.18 o
   1   8  10        7.96        7.53      3.92 o
  -1   9  10       55.02       57.89      8.52 o
   0   9  10        3.61        3.17      4.28 o
  -1  10  10       47.19       32.57      6.74 o
   0  10  10        0.00       -2.75      4.10 o
  -1   1  11        1.99        4.70      4.72 o
   0   1  11       35.16       35.14      5.81 o
  -1   2  11        0.33        1.53      4.35 o
   0   2  11       48.46       51.79      7.06 o
  -1   3  11       16.59       18.15      8.15 o
   0   3  11       17.74       14.24      7.70 o
  -1   4  11        5.95        2.01      4.66 o
   0   4  11        0.12        0.33      4.57 o
  -1   5  11       10.43        4.21      5.12 o
   0   5  11        0.55       -4.40      4.98 o
 
